# Supplementary material for: Whole-genome sequencing to understand the genetic architecture of common gene expression and biomarker phenotypes
Source: Hum Mol Genet. 2014 Nov 6;24(5):1504–12. doi: 10.1093/hmg/ddu560 (PMC4321449; doi:10.1093/hmg/ddu560)
Supplement: Supplementary Data [file supp_ddu560_ddu560supp_tables.xls]

## Sheet: Supplementary Table Legends
Supplementary Table	Description
Table S1	Summary of sequence read averages from performing whole-genome sequencing across 680 individuals
Table S2	Summary of SNPs and transition/transversion ratios (Ti/Tv) for chromosomes 1-22 and chromosome X across the 680 subjects (post filtering and internal imputation)
Table S3	Summary indels for chromosomes 1-22 and chromosome X across the 680 subjects (post filtering and internal imputation)
Table S4	Summary of SNPs and Indels within the 2Mb region associated with Parkinson’s disease identified though low-pass sequencing
Table S5	Summary of SNPs and Indels within the 2Mb region associated with Parkinson’s disease identified though high-pass sequencing
Table S6	Comparative matrix of low-pass and high-pass sequencing by genotype group. Data in brackets represent genotypes in non-overlapping data captured through either deep- or low-pass sequencing.
Table S7	Comparative matrix between low-pass and high-pass sequencing by genotype group and minor-allele frequency bin. Data in brackets represent genotypes in non-overlapping data for those captured through deep- or low-pass sequencing.
Table S8	Summary of the 93 circulating biomarkers and the number of individuals from the 673 subjects that had a value at baseline.
Table S9	Number of variants classified as “independent” within 22 2Mb windows randomly selected from each chromosome (pairwise-independence defined as r2 < 0.8) for all variants with MAC ≥ 4 and also stratified by MAF < 0.05 and MAF ≥ 0.05.
Table S10	Association of sequence variants with gene expression based on 450 individuals. Each eQTL is represented by the most significant variant in the 2Mb cis-region associated with gene expression. Trait, Illumina HT12 probe identifier; Source, basis on which Illumina probe was designed; Type, isoform capture of probe (A=all isoforms; I=one of multiple, S=only isoform); Probe BP, start site of probe on…
Table S11	Association of sequence variants with circulating biomarkers based on 673 individuals. Each association is represented by the most significant variant. BP, start site of variant; REF, reference genome allele; ALT, alternative allele; Frequency, frequency of alternative allele; MAF, minor allele frequency; MAC, minor allele count; Rsqr, imputation quality after genotype refinement and recovery; Be…
Table S12	Results of sequence-based association analyses in the San Antonio Family Heart Study (SAFHS) for replication. Target, Illumina WG-6 probe identifier; Trait, Illumina HT12 probe identifier; MAF, minor allele frequency; Beta, effect size of alternative allele as standard deviations of inverse-normalised distributions. Minor allele frequency based on based on the 450 InCHIANTI individuals analyzed. …
Table S13	Results of the change in significance for low-frequency signals after conditioning on the best common variant in a 2Mb window around a probe site or index variant for cis-EQTLs and circulating biomarkers, respectively. P-Value PC, P-value pre-conditional analysis; P-value Cn, P-value after conditioning on best common variant in region (for each additional signal identified through full conditiona…
Table S14	Results of the change in significance for common signals after conditioning on the best low-frequency variant in a 2Mb window around a probe site or index variant for cis-EQTLs and circulating biomarkers, respectively. P-Value PC, P-value pre-conditional analysis; P-value Cn, P-value after conditioning on best low-frequency variant in region (for each additional signal identified through full con…
Table S15	Comparison of how well 1000 Genomes imputation-based analysis captures eQTLs identified through sequencing. REF, reference genome allele; ALT, alternative allele; Frequency, frequency of alternative allele; MAF, minor allele frequency; MAC, minor allele count; Rsqr, imputation quality after genotype refinement and recovery; Beta, effect size of alternative allele as standard deviations of inverse…
Table S16	Comparison of how well 1000 Genomes imputation-based analysis captures circulating biomarkers identified through sequencing. REF, reference genome allele; ALT, alternative allele; Frequency, frequency of alternative allele; MAF, minor allele frequency; MAC, minor allele count; Rsqr, imputation quality after genotype refinement and recovery; Beta, effect size of alternative allele as standard devi…
Table S17	Genotype concordance of 11 SNPs identified through association analysis that reached our statistical thresholds. “REF/ALT Count” and “ALT/ALT Count” refer to the number of genotypes observed in the sequence data for a given variant. Concordance refers to the number of genotypes that match the bespoke genotyping results. “not called” refers to the number of genotypes not called through bespoke gen…

## Sheet: Table S1
Read Metric	Average
Mean number of reads	240760933
Mean number of mapped reads	232962811
Mean mapping rate	0.9676
Mean mismatch rate	0.0054
Mean percentage of genome covered	0.9891
Mean read depth	7.3X
Median read depth	6.7X
Mean read duplication rate	0.0382

## Sheet: Table S2
Frequency	Novelty	# SNPs	# Biallelic SNPs	# Singleton SNPs	# Transitions	# Transversions	Ti/Tv Ratio
All	All	20597522	20487649	5985567	14073954	6413695	2.19
	In dbSNP 135	12540672	12453287	1176197	8620102	3833185	2.25
	Not in dbSNP 135	8056850	8034362	4809370	5453852	2580510	2.11
MAF ≥5%	All		5392228		3681634	1710594	2.15
	In dbSNP 135		5389793		3680532	1709261	2.15
	Not in dbSNP 135		2435		1102	1333	0.83
≥1% MAF <5%	All		2333459		1617224	716235	2.26
	In dbSNP 135		2302143		1598077	704066	2.27
	Not in dbSNP 135		31316		19147	12169	1.57
MAC 4 to MAF <1%	All		2879176		2001911	877265	2.28
	In dbSNP 135		2079911		1454954	624957	2.33
	Not in dbSNP 135		799265		546957	252308	2.17
MAC 1 to 3	All		9882786	5985567	6773185	3109601	2.18
	In dbSNP 135		2681440	1176197	1886539	794901	2.37
	Not in dbSNP 135		7201346	4809370	4886646	2314700	2.11

## Sheet: Table S3
Frequency	Novelty	# Indels	# Biallelic indels	# Singleton indels
All	All	3794719	2664653	191552
	In dbSNP 135	1581744	874487	10220
	Not in dbSNP 135	2212975	1790166	181332
MAF ≥5%	All		1112005
	In dbSNP 135		593734
	Not in dbSNP 135		518271
≥1% MAF <5%	All		625731
	In dbSNP 135		152036
	Not in dbSNP 135		473695
MAC 4 to MAF <1%	All		411436
	In dbSNP 135		62651
	Not in dbSNP 135		348785
MAC 1 to 3	All		515481	191552
	In dbSNP 135		66066	10220
	Not in dbSNP 135		449415	181332

## Sheet: Table S4
Frequency	Novelty	# SNPs	Ti/Tv	# SNPs present in deep-seq data	SNPs in deep-seq. data Ti/Tv	# Indels	# indels present in deep-seq data
All	All	9402	2.21	9,342 (99.4%)	2.21	987	825 (83.6%)
	In dbSNP 135	7846	2.23	7,814 (99.6%)	2.23	515	495 (96.1%)
	Not in dbSNP 135	1556	2.11	1,528 (98.2%)	2.09	472	330 (69.9%)
MAF ≥5%	All	4380	2.22	4,372 (99.8%)	2.22	485	423 (87.2%)
	In dbSNP 135	4380	2.22	4,372 (99.8%)	2.22	392	377 (96.2%)
	Not in dbSNP 135	0	0	0	0	93	46 (49.5%)
≥1% MAF <5%	All	2064	2.19	2,058 (99.7%)	2.2	264	194 (73.5%)
	In dbSNP 135	2038	2.2	2,034 (99.8%)	2.21	89	85 (95.5%)
	Not in dbSNP 135	26	1.6	24 (92.3%)	1.4	175	109 (62.3%)
MAC 4 to MAF <1%	All	1447	2.28	1,426 (98.5%)	2.28	143	120 (83.9%)
	In dbSNP 135	1075	2.27	1,061 (98.7%)	2.27	30	30 (100%)
	Not in dbSNP 135	372	2.29	365 (98.1%)	2.29	113	90 (79.6%)
MAC 1 to 3	All	1511	2.14	1,486 (98.3%)	2.14	95	88 (92.6%)
	In dbSNP 135	353	2.43	347 (98.3%)	2.47	4	3 (75%)
	Not in dbSNP 135	1158	2.06	1,139 (98.4%)	2.05	91	85 (93.4%)

## Sheet: Table S5
Frequency	Novelty	# SNPs	Ti/Tv	# SNPs present in low-pass data	SNPs present in low-pass data Ti/Tv	# Indels	# Indels present in low-pass data
All	All	10609	2.18	9,342 (99.4%)	2.21	1040	825 (83.6%)
	In dbSNP 135	8289	2.2	7,814 (99.6%)	2.23	568	495 (96.1%)
	Not in dbSNP 135	2320	2.09	1,528 (98.2%)	2.09	472	330 (69.9%)
MAF>5%	All	4604	2.19	4,441 (96.5%)	2.22	493	430 (87.2%)
	In dbSNP 135	4592	2.19	4,441 (96.7%)	2.22	430	381 (88.6%)
	Not in dbSNP 135	12	3	0 (0%)	0	63	49 (77.8%)
MAF 1%-5%	All	2725	2.18	2,591 (95.1%)	2.22	266	227 (85.3%)
	In dbSNP 135	2477	2.22	2,397 (96.8%)	2.21	107	91 (85%)
	Not in dbSNP 135	248	1.82	194 (78.2%)	2.34	159	136 (85.5%)
MAF<1%	All	3280	2.17	2,310 (70.4%)	2.19	281	168 (59.8%)
	In dbSNP 135	1220	2.24	976 (80%)	2.38	31	23 (74.2%)
	Not in dbSNP 135	2060	2.12	1,334 (64.8%)	2.06	250	145 (58%)

## Sheet: Table S6
	Genotype Group	REF HOM (low-pass)	HET (low-pass)	ALT HOM (low-pass)
SNPs	REF HOM (deep)	569,817 (73.4%)	954 (0.1%)	97 (0.01%)
		[+96,765 deep, +4,562 low-pass]	[+276 low-pass]	[+142 low-pass]
	HET (deep)	1,037 (0.1%)	126,460 (16.3%)	520 (0.06%)
		[+5,888 deep]
	ALT HOM (deep)	272 (0.03%)	442 (0.05%)	75,787 (9.7%)
		[+2,508 deep]
Indels	REF HOM (deep)	48,948 (70.6%)	195 (0.2%)	14 (0.02%)
		[+14,756 deep , +10,727 low-pass]	[+1,602 low-pass]	[+1,117 low-pass]
	HET (deep)	249 (0.3%)	11,564 (16.9%)	146 (0.02%)
		[+2,128 deep]
	ALT HOM (deep)	25 (0.03%)	69 (0.1%)	6,933 (10.1%)
		[+961 deep]

## Sheet: Table S7
Frequency Bin	Genotype Group	REF HOM	HET	ALT HOM
		(low-pass)	(low-pass)	(low-pass)
SNPs	REF HOM (deep)	171,723 (47.3%)	828 (0.2%)	97 (0.02%)
MAF <5%		[+6,550 deep, +309 low-pass]	[+217 low-pass]	[+138 low-pass]
	HET (deep)	748 (0.2%)	115,231 (31.7%)	502 (0.13%)
		[+4,555 deep]
	ALT HOM (deep)	266 (0.07%)	435 (0.11%)	73,046 (20.1%)
		[+2,424 deep]
SNPs	REF HOM (deep)	161,011 (93.2%)	99 (0.05%)	0 (0%)
≥1% MAF <5%		[10,675 deep, 482 low-pass]	[15 low-pass]	[1 low-pass]
	HET (deep)	213 (0.1%)	7,627 (4.4%)	13 (0.007%)
		[363 deep]
	ALT HOM (deep)	6 (0.003%)	6 (0.003%)	1,839 (1%)
		[84 deep]
SNPs	REF HOM (deep)	65,091 (98%)	17 (0.03%)	0 (0%)
MAC 4 to <1%		[+79,540 deep, +1,722 low-pass]	[+19 low-pass]	[+2 low-pass]
	HET (deep)	0 (0%)	797 (1.2%)	3 (0.005%)
		[+970 deep]
	ALT HOM (deep)	0 (0%)	0 (0%)	492 (0.7%)
		[+0 deep]
Indels	REF HOM (deep)	16,881 (48.4%)	148 (0.42%)	14 (0.04%)
MAF <5%		[+2,452 deep, +3,041 low-pass]	[+1,311 low-pass]	[+794 low-pass]
	HET (deep)	208 (0.5%)	10,616 (30.4%)	143 (0.4%)
		[+1,899 deep]
	ALT HOM (deep)	25 (0.07%)	69 (0.2%)	6,756 (19.3%)
		[+878 deep]
Indels	REF HOM (deep)	15,245 (94.7%)	44 (0.3%)	0 (0%)
≥1% MAF <5%		[+3,120 deep, +5,316 low-pass]	[+253 low-pass]	[+241 low-pass]
	HET (deep)	28 (0.2%)	688 (4.3%)	2 (0.01%)
		[+116 deep]
	ALT HOM (deep)	0 (0%)	0 (0%)	95 (0.6%)
		[+1 deep]
Indels	REF HOM (deep)	6,067 (98.7%)	1 (0.02%)	0 (0%)
MAC 4 to <1%		[+9,184 deep, +1,878 low-pass]	[+1,602 low-pass]	[+1,117 low-pass]
	HET (deep)	0 (0%)	74 (1.2%)	0 (0%)
		[+113 deep]
	ALT HOM (deep)	0 (0%)	0 (0%)	0 (0%)
		[+82 deep]

## Sheet: Table S8
Phenotype	Original Units	N
17 Beta-estradiol	pg/ml	638
25(oh)-d(25-hydroxyvitamin d)	nmol/l	649
90K Protein	ng/ml	606
Adiponectin	µg/ml	611
Albumin	%	673
Aldolase	u/l	671
Alkaline Phosphatase	u/l	673
Alpha Carotene	µmol/l	670
Alpha-1 Globulin	%	673
Alpha-2 Globulin	%	673
Alpha-2 Macroglobulin	mg/dl	673
Beta Carotene	µmol/l	670
Beta Cryptoxanthin	µmol/l	670
Beta globulins	%	673
Bioavail Testosterone	ng/dl	666
Blood Glucose	mg/dl	673
Blood Urea Nitrogen	mg/dl	673
Ca++	mg/dl	673
Cl-	meq/l	673
Cortisol:DHEAS Ratio	based on nmols	666
C-reactive Protein	µg/ml	672
Creatine Phosphokinase	u/l	673
Dehydroepiandrosterone	µg/dl & nmol/l	668
Erythropoietin	mu/ml	647
Ferritin	ng/ml	673
Fibrinogen	mg/dl	670
Folate	ng/ml & nmol/l	663
Free Insulin-like Growth Factor 1	pg/ml	594
Free Testosterone	ng/dl	666
Free Thyroxine (FT4)	ng/dl	643
Free Triiodothyronine (FT3)	pg/ml	639
Gamma Globulins	%	673
Gamma Glutamyltransferase	u/l	673
Ghrelin	ng/ml	631
GOT(AST)	u/l	673
GPT(ALT)	u/l	673
HDL Cholesterol	mg/dl	673
Hemoglobin	g/dl	673
Homocysteine	µmol/l	673
Insulin-like Growth Factor BP-1	ng/ml	624
Insulin-like Growth Factor BP-3	ng/ml	625
Interferon-G	pg/ml	636
Interleuken-10	pg/ml	671
Interleuken-1B	pg/ml	673
Interleukin-12	pg/ml	635
Interleukin-18 (IL-18)	pg/ml	672
Interleukin-1ra (IL-1ra)	pg/ml	673
Interleukin-6 (IL-6) hi-sens calc.	pg/ml	673
interleukin-6 via elisa ultrasen	pg/ml	670
Interleukin-6R (IL-6R)	ng/ml	673
Interleukin-8	pg/ml	635
Iron	µg/dl	673
K+	meq/l	673
Lactic Dehydrogenase	u/l	673
LDL Cholesterol	mg/dl	673
Leptin	ng/ml	634
Lipoprotein A (LPA)	mg/dl	666
Lutein	µmol/l	670
Lycopene	µmol/l	670
Macrophage Inflammatory Protein-1B	pg/ml	635
MCH	g/dl	673
MG++	mg/dl	673
Monocyte Chemoattractant Protein-1	pg/ml	636
Myoglobin	ng/ml	671
Na+	meq/l	673
Oxidized LDL	u/l	666
Parathyroid Hormone	pg/ml	649
Resistin	ng/ml	611
Retinol	µmol/l	670
Selenium	µg/l	670
Serum Cortisol	µg/dl & nmol/l	668
serum creatinine	mg/dl	673
Serum Insulin	miu/l	662
Sex Hormone Binding Globulin	nmol/l	669
Soluble GP130	ng/ml	651
Soluble Transferrin Receptor	mg/l & nmol/l	661
Testosterone:SHBG Ratio	based on nmols	666
Thyroid Stimulating Hormone, (TSH)	miu/l	621
Total Cholesterol	mg/dl	673
Total Insulin-like Growth Factor 1	ng/ml	658
Total Testosterone	ng/dl, ng/ml & nmol/l	666
Transforming Growth Factor-B1	pg/ml	668
Triglycerides	mg/dl	673
Tumor Necrosis Factor-a	pg/ml	654
Tumor Necrosis Factor-a receptor I	pg/ml	655
Tumor Necrosis Factor-a receptor II	pg/ml	655
Vitamin B12	pg/ml & pmol/l	663
Vitamin B6	ng/ml & nmol/l	662
Vitamin E Alpha Tocopherol	µmol/l	667
Vitamin E Alpha Tocopherol #2	µmol/l	670
Vitamin E Gamma tocopherol	µmol/l	667
Vitamin E Gamma tocopherol #2	µmol/l	670
Zeaxanthin	µmol/l	670

## Sheet: Table S9
	Across all MAF bins			Variants with MAF < 5%			Variants with MAF ≥ 5%
chr	# variants	# independent variants	fraction independent	# variants	# independent variants	fraction independent	# variants	# independent variants	fraction independent
1	8311	3324	0.4	3718	2449	0.66	4593	897	0.2
2	9308	3431	0.37	3945	2517	0.64	5363	938	0.17
3	9567	3654	0.38	4521	2857	0.63	5046	813	0.16
4	968	334	0.35	644	270	0.42	324	64	0.2
5	7343	2693	0.37	4000	2255	0.56	3343	451	0.13
6	10051	3602	0.36	4226	2620	0.62	5825	996	0.17
7	580	363	0.63	353	287	0.81	227	77	0.34
8	650	310	0.48	467	279	0.6	183	33	0.18
9	694	412	0.59	404	303	0.75	290	112	0.39
10	10707	4644	0.43	4829	3191	0.66	5878	1480	0.25
11	9275	4318	0.47	3945	2937	0.74	5330	1397	0.26
12	8897	3950	0.44	4093	2847	0.7	4804	1117	0.23
13	4633	1468	0.32	1934	1070	0.55	2699	412	0.15
14	10064	3898	0.39	3888	2638	0.68	6176	1280	0.21
15	911	709	0.78	454	412	0.91	457	301	0.66
16	7751	3764	0.49	4376	2986	0.68	3375	801	0.24
17	9074	3958	0.44	4295	2918	0.68	4779	1056	0.22
18	9768	3811	0.39	3942	2634	0.67	5826	1202	0.21
19	10442	4566	0.44	5240	3172	0.61	5202	1422	0.27
20	9282	3660	0.39	4054	2612	0.64	5228	1071	0.2
21	8797	2973	0.34	4178	2436	0.58	4619	554	0.12
22	7713	2811	0.36	3994	2181	0.55	3719	635	0.17
Avg.	7036	2848	0.44	3250	2085	0.65	3786	778	0.23

[truncated: 8 more sheets: Table S10, Table S11, Table S12, Table S13, Table S14, Table S15, Table S16, Table S17]
